# Supplementary material for: Investigation of the Genetic Determinants of Telangiectasia and Solid Organ Arteriovenous Malformation Formation in Hereditary Hemorrhagic Telangiectasia (HHT)
Source: Int J Mol Sci. 2024 Jul 12;25(14):7682. doi: 10.3390/ijms25147682 (PMC11276621; doi:10.3390/ijms25147682)
Supplement: Supplementary file 1 [file ijms-25-07682-s001.zip]

Archive with 1 entries (1 files):
- ijms-3092752-supplementary.xlsx
