# Supplementary material for: Investigation of the Genetic Determinants of Telangiectasia and Solid Organ Arteriovenous Malformation Formation in Hereditary Hemorrhagic Telangiectasia (HHT)
Source: Int J Mol Sci. 2024 Jul 12;25(14):7682. doi: 10.3390/ijms25147682 (PMC11276621; doi:10.3390/ijms25147682)
Supplement: Supplementary file 1 [file ijms-25-07682-s001.zip › ijms-3092752-supplementary.xlsx]

## Sheet: List of 736 genes 
ABCB1
ABCC2
ABCC9
ABCG2
ABL1
ABL2
ACP1
ACTB
ACTL6A
ACVR1B
ACVRL1
ADD3
ADGRA2
AFF1
AKT1
AKT2
AKT3
ALK
ALMS1
AMER1
AMOTL1
ANKRD11
ANKRD26
APC
APEX1
APH1A
AR
ARAF
ARFRP1
ARID1A
ARID1B
ARID2
ARID5B
ASMTL
ASNS
ASXL1
ASXL2
ATM
ATP11B
ATP6Ap1
ATP6V1B2
ATR
ATRX
ATXN1
AURKA
AURKB
AURKC
AXIN1
AXL
B2M
BACH1
BAP1
BARD1
BCAT1
BCL10
BCL11B
BCL2
BCL2L1
BCL2L11
BCL2L2
BCL6
BCL7A
BCL9
BCOR
BCORL1
BCR
BIRC2
BIRC3
BIRC6
BLM
BMPR1B
BRAF
BRCA1
BRCA2
BRD4
BRINP2
BRINP3
BRIP1
BTG1
BTG2
BTK
BTLA
CALR
CARD11
CBFA2T3
CBFB
CBL
CBLB
CBLC
CBR3
CCBE1
CCDC120
CCDC129
CCND1
CCND2
CCND3
CCNE1
CCR4
CCR7
CCT6B
CD19
CD200
CD22
CD274
CD28
CD44
CD58
CD70
CD79A
CD79B
CDA
CDC73
CDH1
CDH4
CDK12
CDK4
CDK6
CDK7
CDK8
CDKN1A
CDKN1B
CDKN1C
CDKN2A
CDKN2B
CDKN2C
CEBPA
CEBPE
CHD1
CHD2
CHD4
CHEK1
CHEK2
CIC
CIITA
CKS1B
CNOT3
COL1A2
CRBN
CREBBP
CRKL
CRLF2
CSF1R
CSF3R
CSNK1A1
CSNK2A1
CSNK2B
CTCF
CTNNA1
CTNNB1
CUL1
CUL3
CUL4B
CUX1
CXCR4
CYLD
CYP1A2
CYP1B1
CYP2B6
CYP2C19
CYP2C8
CYP2C9
CYP2D6
CYP3A4
CYP3A5
DAXX
DAZAP1
DCDC1
DCUN1D1
DDR2
DDX3X
DDX41
DEFB115
DFNA5
DHX15
DICER1
DIO2
DIS3
DNM2
DNMT1
DNMT3A
DOCK2
DOT1L
DPF1
DPYD
DST
DTX1
DUSP2
DUSP22
DUXA
E2F1
E2F3
EBF1
ECT2
ECT2L
EED
EEF1A1
EGFR
EGR1
EGR2
EIF4A2
ELANE
ELMO2
EMSY
ENG
EP300
EPHA2
EPHA3
EPHA5
EPHA7
EPHB1
EPHB4
ERBB2
ERBB3
ERBB4
ERCC1
ERCC2
ERG
ERRFI1
ESR1
ETNK1
ETS1
ETV1
ETV4
ETV6
EZH2
F2
FAM46C
FANCA
FANCC
FANCD2
FANCE
FANCF
FANCG
FANCL
FAS
FASTKD3
FAT1
FAT4
FBXO11
FBXW7
FCGR3A
FGF10
FGF14
FGF19
FGF23
FGF3
FGF4
FGF6
FGFR1
FGFR2
FGFR3
FGFR4
FH
FLCN
FLI1
FLT1
FLT3
FLT4
FOXA1
FOXC2
FOXL2
FOXO1
FOXP1
FRS2
FTCD
FUBP1
FYN
G6PC3
G6PD
GABRA6
GAS6
GATA1
GATA2
GATA3
GATA4
GATA6
GDF2
GFI1
GID4
GLI1
GLI3
GLMN
GNA11
GNA13
GNA14
GNAQ
GNAS
GOLGA5
GPR183
GPR37
GPS2
GRB2
GRIN2A
GRM3
GSK3B
GSTM1
GSTP1
GUSB
H3F3A
HADHA
HAS3
HAX1
HGF
HIF1A
HIST1H1B
HIST1H1C
HIST1H1D
HIST1H1E
HIST1H2AD
HIST1H2AG
HIST1H2AM
HIST1H2BE
HIST1H2BF
HIST1H2BK
HIST1H3A
HIST1H3B
HIST1H3D
HIST1H3G
HIST1H4D
HIST2H2AC
HLA-B
HNF1A
HNRNPA2B1
HNRNPK
HNRNPU
HPS5
HRAS
HSD3B1
HSP90AA1
HSPG2
HUWE1
HVCN1
ID3
IDH1
IDH2
IFITM1
IFITM3
IFNB1
IGF1R
IGF2
IGLL5
IKBKB
IKBKE
IKZF1
IKZF2
IKZF3
IL15
IL5RA
IL6
IL7R
ING4
INHBA
INPP4B
IRAK1
IRF1
IRF2
IRF2BP2
IRF4
IRF8
IRS2
ITPKB
JAK1
JAK2
JAK3
JARID2
JUN
JUNB
KAT6A
KDM4C
KDM5A
KDM5C
KDM6A
KDM6B
KDR
KEAP1
KEL
KIT
KLF2
KLHL6
KMO
KMT2A (MLL)
KMT2B
KMT2C (MLL3)
KMT2D (MLL2)
KNSTRN
KRAS
LAMB4
LATS2
LCOR
LEF1
LEPR
LMO1
LRP1B
LRP2
LRRN3
LUC7L2
LYN
LZTR1
MAF
MAFB
MAGEC1
MAGI2
MAGOH
MAP2
MAP2K1
MAP2K2
MAP2K4
MAP2K7
MAP3K1
MAP3K14
MAP3K3
MAP3K7
MAP4
MAPK1
MAPK14
MAPK8
MAPT
MAX
MCL1
MCM8
MCM9
MCRS1
MDM2
MDM4
MDN1
MED12
MEF2B
MEN1
MET
MFHAS1
MGA
MIR142
MITF
MKI67
MLH1
MLH3
MLLT3
MN1
MPEG1
MPL
MRE11
MSH2
MSH3
MSH6
MSL2
MTHFR
MTOR
MUC4
MUTYH
MYC
MYCL
MYCN
MYD88
MYO18A
NBN
NCOR1
NCOR2
NDRG1
NEB
NELFB
NF1
NF2
NFE2L2
NFKBIA
NKX2-1
NKX2-8
NOS1AP
NOTCH1
NOTCH2
NOTCH3
NOXA1
NPM1
NPNT
NQO1
NR1I2
NR3C1
NRAS
NRXN3
NSD1
NSD2
NT5C2
NTRK1
NTRK2
NTRK3
NUDT15
NUP93
OR10A2
P2RY8
PAG1
PAK1
PAK3
PALB2
PARK2
PARP1
PAX5
PBRM1
PC
PCBP1
PCK1
PCLO
PDCD1LG2
PDE4B
PDE7B
PDGFRA
PDGFRB
PDK1
PHF6
PIGA
PIK3C2B
PIK3C2G
PIK3CA
PIK3CB
PIK3CD
PIK3CG
PIK3R1
PIK3R2
PIM1
PIM2
PIM3
PLA2G4D
PLCG1
PLCG2
PMS1
PMS2
PNP
POLD1
POLE
POSTN
POT1
POU2F2
PPARG
PPM1D
PPP2R1A
PRDM1
PRDM15
PREX2
PRF1
PRKAR1A
PRKCB
PRKCI
PRKDC
PRPF40B
PRPF8
PRPS1
PRRC2B
PRSS8
PTCH1
PTCH2
PTEN
PTK2B
PTPN1
PTPN11
PTPN2
PTPN6
PTPRC
PTPRD
PYGL
QKI
RAC1
RAD21
RAD50
RAD51
RAF1
RANBP2
RARA
RASA1
RASSF3
RB1
RBM10
RBM15
REL
RELA
RELN
RET
RHEB
RHOA
RHOH
RICTOR
RIT1
RNF213
RNF43
ROBO2
ROR1
ROS1
RPL10
RPL5
RPS15
RPS6KB1
RPTOR
RRAGC
RUNX1
RUNX1T1
S1PR1
SALL3
SAMHD1
SDHA
SDHB
SDHC
SDHD
SETBP1
SETD1B
SETD2
SF1
SF3A1
SF3B1
SFPQ
SGK1
SH2B3
SHC1
SHH
SIN3A
SLC28A3
SLC9A8
SLCO1B1
SLCO1B3
SLIT2
SLITRK3
SMAD2
SMAD3
SMAD4
SMARCA1
SMARCA2
SMARCA4
SMARCB1
SMC1A
SMC3
SMO
SMYD1
SNCAIP
SOCS1
SOCS3
SOX10
SOX2
SOX9
SP1
SPEN
SPINK1
SPOP
SPTA1
SQSTM1
SRC
SRP72
SRSF2
STAG1
STAG2
STAT3
STAT4
STAT5B
STAT6
STK11
SUFU
SUZ12
SWAP70
SYK
SYNE1
T
TAF1
TAGAP
TBL1XR1
TBX3
TCF3
TCL1A
TEK
TENM2
TERC
TERT
TET2
TET3
TGFBR2
TIAF1
TINF2
TLE4
TLR2
TLR5
TLX3
TMEM30A
TMSB4X
TNFAIP3
TNFRSF14
TNIK
TNK2
TOP1
TOP2A
TOX
TP53
TP63
TP73
TPMT
TPTE2
TRAF2
TRAF3
TRRAP
TSC1
TSC2
TSHR
TYMS
U2AF1
U2AF2
UBE2A
UBR5
UGT1A1
USH2A
VAV1
VEGFA
VEGFC
VHL
VMA21
WAC
WAS
WISP3
WNT1
WT1
XBP1
XPC
XPO1
XRCC1
YTHDF2
ZAN
ZBTB16
ZBTB2
ZBTB7A
ZEB1
ZFHX3
ZFP36L1
ZFP36L2
ZMYM3
ZNF208
ZNF217
ZNF292
ZNF606
ZNF608
ZNF638
ZNF703
ZNF717
ZNF770
ZRSR2

## Sheet: List of 70 genes
ACVRL1
AKT1
AKT2
AKT3
BRAF
CCBE1
ENG
EPHA2
EPHA3
EPHA5
EPHA7
EPHB1
EPHB4
FGFR1
FLT1
FLT3
FLT4
FOXC2
GATA1
GATA2
GATA3
GATA4
GATA6
GDF2
GLMN
GNA11
GNA13
GNA14
GNAQ
GNAS
HGF
HRAS
IDH1
IDH2
KDR
KRAS
MAP2
MAP2K1
MAP2K2
MAP2K4
MAP2K7
MAP3K1
MAP3K14
MAP3K3
MAP3K7
MAP4
MAPK1
MAPK14
MAPK8
MTOR
NRAS
PIK3C2B
PIK3C2G
PIK3CA
PIK3CB
PIK3CD
PIK3CG
PIK3R1
PIK3R2
PTEN
PTPN11
RAF1
RASA1
SMAD4
SMO
TEK
TSC1
TSC2
VEGFA
VEGFC

## Sheet: List of 5 genes
ACVRL1
ENG
EPHB4
GDF2
RASA1
SMAD4
